# Supplementary material for: A Novel Pathway of Chlorimuron-Ethyl Biodegradation by Chenggangzhangella methanolivorans Strain CHL1 and Its Molecular Mechanisms
Source: Int J Mol Sci. 2022 Aug 31;23(17):9890. doi: 10.3390/ijms23179890 (PMC9456165; doi:10.3390/ijms23179890)
Supplement: Supplementary file 1 [file ijms-23-09890-s001.zip]

Archive with 1 entries (1 files):
- ijms-1854866-supplementary.pdf
